# Supplementary material for: Whole Genome Characterization of the High-Risk Clone ST383 Klebsiella pneumoniae with a Simultaneous Carriage of blaCTX-M-14 on IncL/M Plasmid and blaCTX-M-15 on Convergent IncHI1B/IncFIB Plasmid from Egypt
Source: Microorganisms. 2022 May 26;10(6):1097. doi: 10.3390/microorganisms10061097 (PMC9228323; doi:10.3390/microorganisms10061097)
Supplement: Supplementary file 1 [file microorganisms-10-01097-s001.zip]

Archive with 1 entries (1 files):
- microorganisms-1742567-supplementary.pdf
